# Supplementary material for: Autonomic correlates of seeing one’s own face in patients with disorders of consciousness
Source: Neurosci Conscious. 2015 Jul 30;2015(1):niv005. doi: 10.1093/nc/niv005 (PMC6307552; doi:10.1093/nc/niv005)
Supplement: Supplementary Data [file niv005_supplementary_data.zip]

Archive with 1 entries (1 files):
- Supplemental_Matherial_Post-hoc_analyses.pdf
